# Supplementary material for: Integrated mRNA and miRNA Expression Profile Analysis of Female and Male Gonads in Acrossocheilus fasciatus
Source: Biology (Basel). 2022 Aug 31;11(9):1296. doi: 10.3390/biology11091296 (PMC9495813; doi:10.3390/biology11091296)
Supplement: Supplementary file 1 [file biology-11-01296-s001.zip]

Archive with 2 entries (2 files):
- Supplementary Materials Figures.pptx
- Supplementary Materials Tables.pdf
